# Supplementary material for: Comparison between magnetic resonance and ultrasound-derived indicators of hepatic steatosis in a pooled NAFLD cohort
Source: PLoS One. 2021 Apr 1;16(4):e0249491. doi: 10.1371/journal.pone.0249491 (PMC8016312; doi:10.1371/journal.pone.0249491)
Supplement: S1 Dataset — (CSV) [file pone.0249491.s001.csv]

PDFF	CAP	steatosis_grade	NAS	sex	height	weight	age	BMI
22.2	389			2			26
31.3	311	3	5	2			54
13	323	1	4	1			66
37	348			1			58
22.1	331	1	2	2			47
9.3	321			2			66
23.2	332	2	3	1			62
20.1	371	2	3	2			48
24.9	355			2			48
30.8	357			2			49
3.6				1			71
31.1	342	2	4	1			51
19.3	316	1	2	2			53
7.6	351			1			60
27	400	2	6	2	1.65	113.4	52	41.65
30.6	400	3	5	1	1.78	122.47	58	38.65
17.8	334			2			71
1.7	233			2	1.6	61.23	66	23.92
11.4	366			1	1.8	117.93	34	36.4
20.8	357	1	4	2	1.73	136.08	64	45.47
8.8	328			2	1.68	99.79	71	35.36
34.4	363	2	5	2	1.63	62.14	72	23.39
27.9	358	1	3	2	1.68	87.54	61	31.02
25.1	338	1	3	2	1.65	122.47	46	44.98
49.5	294	3	4	2	1.6	61.23	52	23.92
7.6	301			2	1.73	102.06	67	34.1
26.7	362	2	4	1	1.78	120.2	44	37.94
11.9	324			2	1.63	74.84	63	28.17
9.4	350			2	1.63	63.5	52	23.9
19.6	328	2	5	2	1.65	81.65	57	29.99
25.1	376			1	1.8	113.4	57	35
27.6	328			2	1.65	106.59	53	39.15
26.7	324			2	1.73	70.31	65	23.49
17.6	400	2	3	1	1.83	145.15	51	43.34
12.3	303	2	3	1	1.75	81.65	71	26.66
12.8	379	1	2	2	1.65	113.4	57	41.65
18.8	300	3	7	2			45
26	361	3	5	1			48
9.1	327			2			57
18.9	339	1	3	2			74
14.8	344	1	5	2	1.63	72.57	68	27.31
7.8	324			2	1.7	106.59	60	36.88
1.8	297			2			53
22.5	367	3	5	1	1.75	111.13	56	36.29
26	316			1	1.68	74.84	61	26.52
5.4	400			2	1.65	87.54	68	32.15
13.6	362	1	2	1	1.8	124.74	34	38.5
18.9		1	5	2			52
11.8		1	4	1	1.8	88.45	66	27.3
12.5				1			35
23		3	7	1	1.73	111.13	54	37.13
19.5		1	4	1	1.91	115.67	37	31.71
22.1		2	6	1	1.91	113.4	37	31.08
22.4		3	6	2	1.68	112.94	51	40.02
8.3				2	1.52	91.63	64	39.66
31.5		2	5	1	1.83	113.4	56	33.86
34.2		3	4	2			41
3.3				1	1.88	108.86	54	30.8
15		2	4	1	1.8	89.81	62	27.72
21.9		2	7	2	1.55	86.18	61	35.87
27.1		3	7	2	1.68	113.85	56	40.34
21.6	254	1	3	2	1.75	129.27	44	42.21
30.2	344	1	2	2	1.7	104.33	70	36.1
20.9	400	1	3	1	1.8	138.35	53	42.7
39.1	365			1	1.68	99.79	59	35.36
7.1	351			1			46
29.7	372	2	6	1			71
49.4	323	3	6	2			23
21.5	300			2	1.57	81.65	57	33.13
15.3	245	1	3	1			38
5.1	266			2	1.63	99.79	62	37.56
32.7	347	2	7	2	1.65	98.88	36	36.32
5.6	236			1	1.8	108.86	49	33.6
19.5	400	2	6	2	1.7	124.74	50	43.16
15.5	269	1	6	2	1.73	131.54	65	43.95
3.4	277			1			69
19.1	323	2	5	1	1.73	90.72	54	30.31
4.4	350			1	1.78	117.93	65	37.22
6.4	310			1	1.73	99.79	64	33.34
25.7	267	3	4	2	1.68	74.84	64	26.52
4.3	309			2	1.57	79.83	64	32.39
20.2	382	1	5	1	1.75	122.47	64	39.99
15.6	283	1	5	2	0	81.65	62	#NUM!
15.9	317	2	6	2	0	99.79	60	#NUM!
21.1	361	1	3	2			72
16.2	331	1	5	2	1.57	58.97	62	23.92
17.6	271	2	5	2	1.65	86.18	63	31.65
28.3	329	2	6	2	1.65	72.57	63	26.66
8.3	349			1	1.75	86.64	68	28.29
13.8	301	1	5	2	1.57	86.18	46	34.96
26.2	316	3	5	1	1.8	90.72	47	28
9	352			1			68
11.2	306	1	2	2	1.6	86.18	69	33.66
3.5	274			2	1.65	58.97	70	21.66
26.9	373	2	5	2	1.7	97.52	64	33.74
12	309	1	2	1	1.75	102.06	67	33.33
11.2	361	1	5	1	1.75	99.79	73	32.58
17.8	319	3	7	2	1.57	98.88	57	40.12
49.2	400	3	4	2	1.68	61.69	58	21.86
17.6	396	1	5	1			69
12.3	290	1	3	2	1.7	108.86	59	37.67
20.4	338	1	3	1	1.78	108.86	65	34.36
26.9	398	1	2	1	1.78	113.4	54	35.79
10.1	238	2	5	2	1.57	97.52	60	39.56
4.1	108			2	1.6	62.6	72	24.45
11.7	348	1	2	1	1.73	95.25	65	31.83
21	272	3	6	2	1.7	77.11	66	26.68
27.1	352	3	7	2	1.55	127.91	39	53.24
26.6	349			2	1.7	102.06	61	35.31
4.4	235			2	1.52	58.97	72	25.52
24.7	400	1	2	1	1.83	110.68	56	33.05
11.7	306	1	5	2	1.6	95.25	70	37.21
15.4	343	1	2	1	1.68	97.52	75	34.55
8.1	314			2	1.7	83.91	63	29.03
26.7	313	2	3	2	1.6	56.7	70	22.15
21.6	307	1	2	2	1.57	73.94	69	30
11.6	248	1	4	2			59
25.7	327	2	6	2	1.57	58.97	66	23.92
30.4	311	3	4	2			72
10.3	257	1	4	2	1.57	77.11	73	31.28
27	383	3	8	1	1.75	90.72	58	29.62
17.9	332			2	1.52	63.5	69	27.48
9.2	278			1	1.83	106.59	52	31.83
8.1	330			2	1.63	90.72	43	34.15
16	384	1	4	1	1.88	117.03	57	33.11
30.9	392	2	5	1	1.78	94.8	60	29.92
7.5	332			2	1.6	121.11	52	47.31
6.5	331			2	1.7	103.42	42	35.79
18.4	283	2	6	2	1.63	77.11	66	29.02
14.6	399	1	4	1	1.78	104.33	63	32.93
4.6	338			2	1.68	136.08	38	48.21
15.8	394	1	5	2	1.52	89.36	41	38.68
15.9	363	1	4	1	1.68	85.73	64	30.37
16.9	325	1	5	1	1.85	91.17	61	26.64
10.5	290	1	3	2	1.5	92.99	59	41.33
5.6	335			1			68
29.7	339	3	7	1	1.8	91.63	58	28.28
14.8	308	1	2	1	1.78	99.79	72	31.5
33.7	341	2	3	2	1.55	70.31	56	29.27
19.6	374	3	5	2	1.65	113.85	47	41.82
9.7	287			2	1.75	95.71	54	31.25
18.2	354	2	3	2	1.55	72.57	57	30.21
16.3	325	2	4	1	1.73	95.25	47	31.83
42.6	298	3	6	2	1.65	92.08	57	33.82
18.2	353	1	5	2	1.8	115.67	59	35.7
18.4	297	1	3	1	1.85	128.82	47	37.64
21.1	330	2	5	2			49
15.8	251	1	2	1	0	76.66	35	#NUM!
35.9	350			1	1.68	108.86	19	38.57
10.6	355	1	6	2	1.6	102.06	56	39.87
20.7	400			1	0	136.53	49	#NUM!
3.9	310			2	0	69.85	48	#NUM!
24.8	335			1	1.7	98.43	51	34.06
16.9	310	2	3	2	1.63	99.79	52	37.56
5.2	271			1	1.8	84.37	67	26.04
10.6	275	1	4	1			66
15.7	355	1	4	2	1.55	90.72	64	37.76
19.5	335			2	1.6	70.31	71	27.46
7.3	236			2			66
21.2	369	2	4	2	1.7	125.19	61	43.32
15.4	400			2			50
2.5	200			1	1.68	75.3	45	26.68
26.3	400	3	6	1	0	155.58	63	#NUM!
10.4	348	2	6	2	0	76.2	52	#NUM!
21.1	400	2	3	2	1.65	111.13	61	40.82
31	294	2	6	2	1.57	101.15	32	41.04
7.7	357			1	1.83	131.54	50	39.28
9.3	320			2	1.6	125.19	51	48.9
30.7	389	1	4	1	1.91	140.61	48	38.54
22.9	349	2	5	1	1.83	88.45	56	26.41
4.2	351			1	1.7	120.2	44	41.59
9.3	243			2	1.57	115.67	59	46.93
4.4	333			1	1.75	115.67	69	37.77
29	330	1	2	2			75
16.1	301	1	5	2	1.7	79.38	71	27.47
12.2	322	1	5	2	1.6	73.48	71	28.7
23.3	349	2	6	1	1.7	83.91	67	29.03
17.1	361			1			65
21.9	357	1	2	2	1.63	107.5	68	40.46
23.3	397	2	4	1	1.78	83.91	70	26.48
34.1	396	3	7	2	1.65	103.42	46	37.99
13	136	1	3	2	1.65	81.65	47	29.99
29.4	359	1	4	1	1.91	140.61	55	38.54
14.7	351	1	2	1			58
8.3	304			2			54
23.9	357	1	2	2			45
7.7	255	1	5	2			25
39.3	400	3	7	2			48
5.5				2			72
7.1	360			2			44
7.7	266			2			57
12	375	1	5	1			18
1.7	167			2			46
22.3	386			2			66
32.7	382	2	3	2			26
18.5	363	2	5	2			74
7.8	296			1			37
12.4	303	1	2	2			45
16.7	314	1	5	2			52
18.7	287	1	2	2			59
29.9	341	2	5	2			45
11	255	1	4	1			46
14.6	339	1	4	2			32
13.4	352	1	4	2			70
9	155			1			65
18.7	363	1	5	2			48
15.3	285	1	4	2			46
22.9	351	2	5	2			52
13.7	275	1	4	1			63
31.6	344	3	6	1			58
25.9	370	3	4	2			27
22.5	332	1	5	1			62
15	256	1	2	1			61
24.6	338	3	5	2			40
17	305	2	3	2			58
19.7	290	2	4	2			30
12.4	392	1	3	2			46
21.6	330	2	5	1			44
16.7	303	2	4	2			53
26.6	365	1	2	2			40
6.5	277			1			53
13.7	308	1	4	2			57
13.9	322	1	1	2			47
24.1	360	1	5	2			71
27.8	389	3	5	1			49
22	367	2	5	2			68
16.8	359			2			60
17.3	328	1	4	2			54
15	363	1	4	2			46
15.5	393	1	3	2			59
18.1	344	2	6	2			64
26.3	370	2	3	2			67
4.1	294			1			50
15.6	243	1	2	2			55
9.3	278			2			40
2.3	209			2			61
18.4	357	1	3	2			41
16.4	330	1	3	2			45
23	302			1			32
37.7	384	3	4	1			27
15.2	209	1	4	2			63
18.8	302	1	4	2			61
5.6	290			2			48
14.5	400	1	5	2			72
15.2	375			2			67
4.4	269			2			57
16	365	1	4	2			46
24	340	3	7	2			57
21.2	339	2	4	1			62
20.1	400	1	5	1			58
20.7	325	3	6	1			46
22	376	2	6	2			59
9.5	366			2			33
4.9	177			1			52
9.4	360			2			61
9	359			1			20
12.5	331	1	4	1			57
24.9	353	2	3	1			31
30	347			2			26
26.1	349			2			34
26	352	1	6	2			65
20.6	341	2	5	2			50
27.6	400	2	5	1			44
16.3	374	1	5	2			68
14.2	332	1	3	1			50
23.3	376	3	5	2			53
25.5	363	2	4	1			47
15.1	356	2	3	2			50
10.9	260	1	6	2			28
5.2	223			2			67
9.1	269			1			50
12	388	1	4	2			39
17.9	322	1	4	2			52
22.4	400	1	2	1			41
10.8	353	1	3	2			56
30.8	380	3	4	1			20
5.7	298			2			54
11	296	1	3	1			51
13.7	308	1	6	2			67
34.4	377	3	7	2			41
28.1	335	3	6	2			49
37.5	381	3	6	2			65
5.7	306			2			66
23.4	358	2	6	2			55
18.9	400	3	4	2			60
28.5	315	2	4	2	1.7	117.93	54	40.81
9.1	386			2	1.65	136.08	35	49.98
7.6	332			2	0	101.6	36	#NUM!
20.3	273	2	4	2	1.7	65.32	55	22.6
18.3	323	2	5	2	1.68	102.06	64	36.16
27.6	392	2	4	2	1.55	82.1	57	34.17
15.1	319	1	5	2			58
17.5	329	1	6	2	1.65	111.13	56	40.82
25.5	351	1	3	1			49
12.8	400	1	4	2	1.7	123.38	46	42.69
8.1	292			2	1.7	89.36	52	30.92
9.4	270			2	1.68	68.04	66	24.11
31.3	355	3	6	2	1.68	90.72	44	32.14
20.6	369	1	5	2	1.65	85.28	63	31.32
7.2	259			2	1.55	61.69	74	25.68
15.3	250	1	3	2	1.68	113.4	36	40.18
37.2	400	1	4	2	0	130.63	64	#NUM!
26.6	383	1	2	2			51
11.4	320	1	4	1	1.8	122.92	49	37.94
10.3	289	1	5	2	1.68	70.31	65	24.91
12.6	341			2	1.65	72.57	65	26.66
24.3	377	1	2	2	1.68	106.59	59	37.77
19	346	1	3	2	1.65	68.04	54	24.99
16.7	365	3	7	2	1.68	90.72	57	32.14
19.7	378	2	5	2	1.65	122.47	52	44.98
20.8	398	2	6	2	1.68	82.55	55	29.25
24.7	319	1	2	1	1.83	92.99	69	27.77
23.4	400			1			57
23.4	385	1	2	2	1.68	90.72	33	32.14
29.4	335	2	6	2	1.68	113.4	48	40.18
15.3	321	1	4	2	1.68	98.88	18	35.03
34.4	352	1	2	1	1.73	85.28	49	28.49
19.5	395	1	5	2	1.65	70.31	22	25.83
5.1	382			2			45
25.9	345	2	7	1	1.73	109.77	61	36.68
26.4	369	2	6	2	1.83	100.7	59	30.07
24.9	400	1	4	2	1.65	75.75	64	27.82
1.9	190			2	1.55	51.26	72	21.34
16.7	374	1	5	2	1.57	92.08	43	37.36
41.2	318	3	6	2	1.68	113.4	44	40.18
31.1	393	1	4	2	1.65	74.39	61	27.32
32.2	375	3	7	1			49
10.1	262	1	3	2	1.65	65.77	35	24.16
23.3	374	1	3	1	1.85	127.01	47	37.11
13	362	1	4	1	1.73	144.24	53	48.19
23.3	349	2	3	2	1.7	113.4	65	39.24
7.9	369			2	1.7	123.38	71	42.69
14.6	294	1	5	2	1.65	70.31	53	25.83
33.5	400	3	7	2	1.68	127.01	57	45
15.7	335	1	5	1	1.73	120.2	75	40.16
9.3	304			2	1.52	129.27	45	55.95
17.7	320	2	6	2	1.68	90.72	50	32.14
18.1	400			1	1.73	158.76	75	53.05
19.7	347	3	7	2			67
4.2	259			2	1.68	99.79	63	35.36
11.1	297			2	0	73.48	61	#NUM!
21.1	378	1	3	1	1.78	126.1	66	39.8
8.8	287			1	1.7	92.99	56	32.18
4	332			2	1.73	120.2	44	40.16
23.7	392	3	6	2	1.68	106.14	60	37.61
10.7	400	1	5	2	1.6	106.59	51	41.64
30.6	336	2	3	2	0	113.4	66	#NUM!
18.4	322	1	4	1	1.73	113.4	59	37.89
8	280			2	1.68	81.65	50	28.93
15.1	349	1	5	2	1.52	64.41	55	27.88
16.4	229	1	3	2	1.55	90.72	53	37.76
5.5	376			1	1.91	170.1	41	46.63
19.7	291	1	5	2	1.57	102.06	65	41.41
7.5	261			2	1.68	124.74	30	44.2
14.6	313	1	4	2	1.68	106.59	46	37.77
12.9	316	1	2	2	1.65	102.06	41	37.49
19.1	377	2	4	2	1.7	108.86	48	37.67
13.4	308	2	7	2	1.65	86.18	47	31.65
18.3	384	1	4	1	1.8	136.08	46	42
7.8	308			1	1.73	83.91	58	28.04
17.4	279	1	5	1	1.7	89	58	30.8
27.4	326	2	6	2	1.68	72.57	71	25.71
16.9	329	1	3	1	1.91	181.44	32	49.74
22.6	344	2	6	2	1.65	95.25	49	34.99
21.4	340	2	3	2	1.65	103.42	55	37.99
7.6	253			2			38
15.5	339	3	7	2			64
13	369	1	5	2			73
3.6	256	0		2			59
25	384	1	3	2			68
18.1	342	1	4	2			65
11.5	372	2	4	1			50
11.5	262			2			40
19.9	335	1	2	2			30
9.4	222			2			65
42.7	306	3	7	2			40
22.3	400	1	4	2			45
19.5	337	1	5	2			45
15	316	1	3	2			66
11.6	301	1	3	2			61
8.7	356			2			69
14.2	400	1	3	1			44
7.4	278			2			71
29.6	352	2	4	2			50
28.5	352	3	5	2			38
24.5	312			2			54
7.6	273			2			48
28.9	361	3	6	1			26
6.1	331			2			36
8.8	361			1			42
15	296	1	4	2			40
5.9				2	1.6	68.49	57	26.75
26.4	350	3	6	2	1.75	105.23	44	34.36
20.6	387	3	7	1	1.78	105.69	53	33.36
24.6	327	2	6	2			62
22.5	337	1	5	2			73
19.4	383			1			57
19.9	341	1	4	2			45
17.3	389			2			56
50.3	302	3	5	2			44
21.3	301			2			53
20.3	344	2	5	2			38
31.6	354	3	4	2			64
13.7	320	1	2	2			69
21.2	387	2	6	1			29
22.4	336	1	6	2			57
24.8				2			38
21.8		2	0	2			51
18.8		2	5	2			57
7				2			64
15.7		2	4	2			41
17.7		1	5	2			51
9.7				1			25
28.1		2	3	1			58
20.5		1	3	1			43
27.7	400	3	4	2			32
18.8	353	1	3	1			51
13.4	308	2	5	2			44
10.6	398	1	3	1			47
12.3	386	1	4	1			64
10.4	314	1	3	2			56
37.2	358	3	5	1			31
23.2	296	2	6	2			45
22.6	331	2	5	2			56
14.8	324	1	2	1			68
3.4	252			2			63
23.9	400	1	4	1			34
17.5	350	3	7	1			64
19.6	324	2	5	2			65
40.6	400	3	7	1			37
22.5	380	3	7	2			51
9.6	317			2			38
16.7	353	2	3	2			47
	304	3	5	2			64
42.7	379	2	2	2			58
7.48	327	2	4	1	1.74	95	42	31.38
21.14		2	5	1	1.7	98.5	56	34.08
2.89	268	0	1	1	1.53	71.4	50	30.5
15.51	289	2	5	2	1.59	81.2	74	32.12
19.87		2	5	1	1.84	127	55	37.51
6.35		1	2	1	1.72	76	69	25.69
19.8	377	3	7	1	1.7	98.7	61	34.15
20.33	309	2	5	1	1.72	83.8	45	28.33
15.83	317	2	3	1	1.69	79.3	46	27.77
13.53	278	2	3	1	1.69	85	62	29.76
12.18	299.5	1	3	1	1.71	98.5	49	33.69
3.99	100	0	1	2	1.61	53.5	61	20.64
31.36		3	7	1	1.76	95.2	32	30.73
5.29		1	2	2	1.45	66.6	77	31.68
3.95	247	1	2	2	1.65	113.9	49	41.84
6.85	354.5	1	2	1	1.58	68.7	47	27.52
9.58	298.5	1	2	1	1.76	89.1	56	28.76
6.98		3	5	1	1.71	83.5	51	28.56
15.22		1	4	1	1.76	78.3	46	25.28
10.08		2	3	1	1.72	117	50	39.55
10.19	347	1	6	2	1.6	89.7	61	35.04
4.41	325.5	1	3	2	1.54	62.2	74	26.23
17.65	305	3	4	2	1.55	72.7	46	30.26
13.69	340.5	2	6	1	1.67	91.3	53	32.74
8.58	244	1	4	1	1.6	68.7	71	26.84
6.33	284	1	3	1	1.6	83.8	76	32.73
12.64	310	2	4	1	1.57	60	70	24.34
10.25	327	2	5	2	1.49	77.2	80	34.77
6.29	344	1	5	2	1.47	86.9	75	40.21
17.11	296.5	3	6	1	1.71	91.1	53	31.15
32.27	356	3	6	1	1.74	99.7	28	32.93
15.48	295	2	7	2	1.66	77.8	65	28.23
20.83	356	2	5	1	1.66	94	49	34.11
6.73	237	1	2	2	1.54	76.5	81	32.26
6.03		1	3	1	1.6	63.4	82	24.77
18.46	272	2	5	2	1.59	63.5	71	25.12
16.06	319	3	7	1	1.7	75	66	25.95
10.85		1	3	2	1.63	71	57	26.72
8.94		2	4	2	1.51	82.6	60	36.23
14.71	294	2	6	2	1.59	66	55	26.11
7.8	234	1	2	2	1.43	50	80	24.45
13.34	208	1	3	1	1.7	78.1	31	27.02
3.97	237	1	2	1	1.66	66.3	54	24.06
5.74	298	1	3	1	1.75	90.6	58	29.58
4.88	337	1	3	1	1.65	68	78	24.98
13.59	219	2	4	1	1.79	74.6	37	23.28
18.41	299	2	6	2	1.53	77.8	51	33.24
9.24		1	6	1	1.75	78.6	51	25.67
24.45	349	3	7	1	1.72	91	36	30.76
8.69	274	1	2	2	1.62	58	38	22.1
9.26		1	3	1	1.71	51.2	58	17.51
12.55	263.5	1	2	1	1.68	71.9	36	25.47
17.75	282	3	6	1	1.58	88.4	70	35.41
6.64		1	4	2	1.51	66.5	70	29.17
13.18	313.5	2	5	2	1.51	61	76	26.75
6.73	253.5	2	4	2	1.66	98.4	71	35.71
3.01	242	0	1	2	1.49	66.2	79	29.82
7.58	320	1	5	2	1.54	75	74	31.62
3.46		0	2	1	1.69	73.6	64	25.77
6.88		1	4	2	1.56	75.3	70	30.94
18.77	246	3	5	2	1.59	69.5	74	27.49
12.11	336	1	4	1	1.63	65.1	77	24.5
12.25		1	2	1	1.81	113.1	52	34.52
11.05	312	2	5	2	1.55	56.8	76	23.64
6.34		1	4	1	1.79	120	49	37.45
16	342	2	6	2	1.53	71	69	30.33
16.03	340	3	7	1	1.75	110	54	35.92
14.5	312.5	2	4	2	1.53	59	63	25.2
19.2	315.5	2	4	2	1.49	57.8	79	26.03
9.91	272	3	8	1	1.57	74.8	74	30.35
4.72		1	2	1	1.64	74.1	65	27.55
4.93	273.5	1	3	1	1.55	71.6	70	29.8
10.68	289	2	4	2	1.55	53	73	22.06
11.02	319	2	4	2	1.47	60.8	79	28.14
3.41	210.5	0	1	1	1.65	72.8	50	26.74
10.62	312.5	3	6	1	1.7	93.5	45	32.35
9.11	298	2	5	2	1.54	79.5	75	33.52
20.86	304	2	4	1	1.64	81.4	72	30.26
12.23	323.5	3	8	1	1.71	102.4	42	35.02
18.79	270	2	4	1	1.69	98.5	57	34.49
12.35	303.5	1	3	1	1.75	68.3	66	22.3
9.71	278	1	4	2	1.45	49.6	78	23.59
9.33	295.5	2	4	2	1.56	60.6	74	24.9
24.03	369	3	6	2	1.54	77	55	32.47
8.32	256	1	3	1	1.6	68.7	71	26.84
17.98	332.5	2	5	1	1.65	61.7	44	22.66
5.12		1	2	2	1.51	54.9	62	24.08
17.76	332	2	5	2	1.61	83.9	28	32.37
12.17	329.5	3	7	1	1.65	82.3	54	30.23
10.52	282	1	2	1	1.56	50.9	53	20.92
13.76	341.5	1	3	1	1.76	83.1	53	26.83
15.71	251.5	2	6	1	1.56	50.9	71	20.92
3.15	203.5	0	1	1	1.76	83.1	43	26.83
11.46	316	1	2	1	1.73	66.5	66	22.22
10.7	276	2	3	1	1.74	83.4	43	27.55
5.76	310	1	3	2	1.63	72.6	72	27.33
5.62	243	1	2	2	1.64	74.9	80	27.85
9.62	303	1	2	1	1.87	98	61	28.02
8	340	2	3	1	1.46	66.9	57	31.38
12.38	397.5	2	5	1	1.65	87.9	47	32.29
4.36		0	2	1	1.62	62.5	81	23.81
8.92	187	1	2	1	1.79	69.1	43	21.57
7.79	231	1	2	1	1.67	66.1	51	23.7
32.42	319.5	3	5	2	1.56	55.9	45	22.97
11.47	286	3	5	1	1.66	90.3	68	32.77
22.51	353	2	5	2	1.55	61.4	60	25.56
11.67	317.5	2	6	2	1.59	75.3	67	29.79
7.63	322	1	5	2	1.55	79.2	56	32.97
4.91	242	1	4	2	1.52	69.9	61	30.25
10.33	287	2	6	1	1.69	75.2	84	26.33
13.84	337	2	6	2	1.62	66.5	58	25.34
9.43	279	1	2	1	1.58	68.7	48	27.52
31.64	336.5	3	7	2	1.61	72.2	51	27.85
7.22	251.5	1	3	2	1.53	61	72	26.06
22.75	400	3	5	1	1.84	106.4	38	31.43
4.16	352	1	2	1	1.74	85.9	69	28.37
4.18	233.5	1	2	2	1.51	67.7	40	29.69
5.04		1	1	1	1.72	90	59	30.42
13.78	271	2	5	2	1.55	54.5	68	22.68
5.64	300	1	3	1	1.71	97	51	33.17
8.48	267.5	1	4	1	1.78	71.6	52	22.6
11.76	301	1	4	2	1.66	74.1	59	26.89
4.06	286	1	3	1	1.69	87.2	72	30.53
11.53		1	5	2	1.62	100	65	38.1
10.94	295	1	4	1	1.61	67	67	25.85
17.61	336	2	5	1	1.71	104.6	59	35.77
8.21	308	1	4	1	1.48	66	69	30.13
17.61	327	2	5	1	1.74	95	42	31.38
7.54	370	2	5	1	1.7	103.3	62	35.74
11.19	339	2	5	2	1.57	93.3	60	37.85
17.15	256	1	3	2	1.45	48	78	22.83
6.36	185	1	3	1	1.6	51	54	19.92
2.5	241.5	1	2	1	1.73	53.3	59	17.81
15.53	267	2	5	2	1.54	68.5	74	28.88
8.3	208.5	1	2	1	1.53	60.3	69	25.76
13.5	337.5	1	4	1	1.74	109.5	46	36.17
20.07	318	3	6	1	1.68	76	70	26.93
7.44	314	2	6	2	1.54	74.5	72	31.41
5.52	294	1	4	2	1.57	64.2	58	26.05
7.67	214	1	3	2	1.46	48	75	22.52
13.08	202	2	5	1	1.66	70	66	25.4
8.51	336	1	3	1	1.63	70.4	61	26.5
10.07	326	2	5	1	1.64	88	43	32.72
5.21	266	1	3	1	1.7	92.3	60	31.94
5.05	307	1	3	1	1.57	55.5	55	22.52
23.28	344	2	5	1	1.67	79.5	45	28.51
